# Supplementary material for: Pilot Study for Immunogenicity of SARS-CoV-2 Vaccine with Seasonal Influenza and Pertussis Vaccines in Pregnant Women
Source: Vaccines (Basel). 2023 Jan 3;11(1):119. doi: 10.3390/vaccines11010119 (PMC9860598; doi:10.3390/vaccines11010119)
Supplement: Supplementary file 1 [file vaccines-11-00119-s001.zip]

Archive with 1 entries (1 files):
- vaccines-2146723.pdf
